# Supplementary material for: Effectiveness, Immunogenicity and Harms of Additional SARS-CoV-2 Vaccine Doses in Kidney Transplant Recipients: A Systematic Review
Source: Vaccines (Basel). 2023 Apr 18;11(4):863. doi: 10.3390/vaccines11040863 (PMC10141039; doi:10.3390/vaccines11040863)
Supplement: Supplementary file 1 [file vaccines-11-00863-s001.zip]

Archive with 1 entries (1 files):
- vaccines-2264781-supplementary.pdf
